# Supplementary material for: Glucose Dehydrogenases-Mediated Acclimation of an Important Rice Pest to Global Warming
Source: Int J Mol Sci. 2023 Jun 14;24(12):10146. doi: 10.3390/ijms241210146 (PMC10298946; doi:10.3390/ijms241210146)
Supplement: Supplementary file 1 [file ijms-24-10146-s001.zip]

Archive with 1 entries (1 files):
- ijms-2413148-supplementary.pdf
